# Supplementary material for: Wildlife population trends in protected areas predicted by national socio-economic metrics and body size
Source: Nat Commun. 2016 Sep 1;7:12747. doi: 10.1038/ncomms12747 (PMC5025815; doi:10.1038/ncomms12747)
Supplement: Supplementary Dataset 1 — Table listing all species included in the analysis [file ncomms12747-s2.xlsx]

## Sheet: Sheet1
Scientific Name	Common Name	Class	IUCN Red List Category
Colaptes auratus	Common flicker	Aves	LC
Macaca fuscata	Japanese macaque or Japanese monkey	Mammalia	LC
Apodemus flavicollis	Yellow necked mouse	Mammalia	LC
Microtus arvalis	Field vole	Mammalia	LC
Rattus norvegicus	Brown rat or Norway rat.	Mammalia	LC
Hemitragus hylocrius	Nilgiri tahr	Mammalia	EN
Accipiter nisus	Northern sparrowhawk	Aves	LC
Aegithalos caudatus	Long-tailed tit	Aves	LC
Certhia familiaris	Treecreeper	Aves	LC
Columba palumbus	Common wood-pigeon	Aves	LC
Corvus corone	Carrion crow	Aves	LC
Cuculus canorus	Cuckoo	Aves	LC
Dendrocopos minor	Lesser spotted woodpecker	Aves	LC
Erithacus rubecula	Robin	Aves	LC
Fringilla coelebs	Chaffinch	Aves	LC
Garrulus glandarius	Eurasian jay	Aves	LC
Larus argentatus	Herring gull	Aves	LC
Larus canus	Mew gull	Aves	LC
Larus fuscus	Lesser black-backed gull	Aves	LC
Larus marinus	Great black-backed gull	Aves	LC
Parus ater	Coal tit	Aves	LC
Parus caeruleus	Blue tit	Aves	LC
Phasianus colchicus	Ring-necked pheasant	Aves	LC
Phylloscopus collybita	Chiffchaff	Aves	LC
Phylloscopus trochilus	Willow warbler	Aves	LC
Pica pica	Magpie	Aves	LC
Picus viridis	Green woodpecker	Aves	LC
Prunella modularis	Hedge sparrow or Dunnock	Aves	LC
Scolopax rusticola	Woodcock	Aves	LC
Spermophilus franklinii	Franklin's ground squirrel	Mammalia	LC
Spermophilus tridecemlineatus	Thirteen-line ground squirrel	Mammalia	LC
Sterna hirundo	Common tern	Aves	LC
Sturnus vulgaris	Starling	Aves	LC
Sylvia atricapilla	Blackcap	Aves	LC
Sylvia borin	Garden warbler	Aves	LC
Tamias minimus	Eastern chipmunk, Least chipmunk	Mammalia	LC
Tamias striatus	Eastern chipmunk	Mammalia	LC
Tamiasciurus hudsonicus	Red squirrel	Mammalia	LC
Turdus merula	Blackbird	Aves	LC
Turdus viscivorus	Mistle thrush	Aves	LC
Blarina brevicauda	Northern short-tailed shrew	Mammalia	LC
Myodes gapperi	Southern red-backed vole	Mammalia	LC
Napaeozapus insignis	Woodland jumping mouse	Mammalia	LC
Syncerus caffer	Buffalo	Mammalia	LC
Loxodonta africana	Elephant	Mammalia	NT
Apodemus sylvaticus	Wood mouse	Mammalia	LC
Myodes glareolus	Bank vole	Mammalia	LC
Diceros bicornis	Rhinoceros, Black	Mammalia	CR
Alauda arvensis	Eurasian skylark	Aves	LC
Oreotragus oreotragus	Klipspringer	Mammalia	LC
Phalacrocorax aristotelis	European shag	Aves	LC
Phoca vitulina	Harbour seal	Mammalia	LC
Hippopotamus amphibius	Hippopotamus	Mammalia	VU
Circus aeruginosus	Western Marsh-Harrier	Aves	LC
Mustela erminea	Stoat	Mammalia	LC
Arvicola amphibius	Water vole	Mammalia	LC
Capra ibex	Alpine Ibex	Mammalia	LC
Tadorna tadorna	Common Shelduck	Aves	LC
Anas acuta	Northern pintail	Aves	LC
Anas clypeata	Northern shoveler	Aves	LC
Anas querquedula	Garganey	Aves	LC
Anser anser	Graylag goose	Aves	LC
Aythya fuligula	Tufted duck	Aves	LC
Aythya marila	Greater scaup	Aves	LC
Mergus serrator	Red-breasted merganser	Aves	LC
Podiceps cristatus	Great crested grebe	Aves	LC
Sorex araneus	Common shrew	Mammalia	LC
Carduelis flammea	Common redpoll	Aves	LC
Emberiza schoeniclus	Reed bunting	Aves	LC
Fringilla montifringilla	Brambling	Aves	LC
Luscinia svecica	Bluethroat	Aves	LC
Muscicapa striata	Spotted flycatcher	Aves	LC
Parus montanus	Willow tit	Aves	LC
Psophodes nigrogularis	Western whipbird	Aves	NT
Tringa nebularia	Greenshank	Aves	LC
Turdus iliacus	Redwing	Aves	LC
Equus hemionus	Indian wild ass	Mammalia	EN
Ficedula albicollis	Collared flycatcher	Aves	LC
Lepus timidus	Mountain hare	Mammalia	LC
Parus atricapillus	Black-capped chickadee	Aves	LC
Axis porcinus	Hog deer	Mammalia	EN
Bubalus bubalis	Asiatic Buffalo	Mammalia	EN
Elephas maximus	Asian elephant	Mammalia	EN
Aepyceros melampus	Impala	Mammalia	LC
Alcelaphus buselaphus	Swayne's hartebeest	Mammalia	LC
Canis lupus	GRAY WOLF	Mammalia	LC
Capra ibex	Alpine ibex	Mammalia	LC
Catharus fuscescens	Veery	Aves	LC
Cervus elaphus	Red deer	Mammalia	LC
Connochaetes taurinus	Wildebeest, Blue	Mammalia	LC
Dendroica caerulescens	Black-throated blue warbler	Aves	LC
Dendroica fusca	Blackburnian warbler	Aves	LC
Dendroica virens	Black-throated green warbler	Aves	LC
Equus burchellii	Zebra, Burchells	Mammalia	LC
Giraffa camelopardalis	Giraffe	Mammalia	LC
Hylocichla mustelina	Wood thrush	Aves	LC
Kobus ellipsiprymnus	Waterbuck	Mammalia	LC
Papio hamadryas	Baboon	Mammalia	LC
Phacochoerus africanus	Warthog	Mammalia	LC
Pheucticus ludovicianus	Rose-breasted grosbeak	Aves	LC
Piranga olivacea	Scarlet tanager	Aves	LC
Redunca arundinum	Reedbuck	Mammalia	LC
Seiurus aurocapilla	Ovenbird	Aves	LC
Setophaga ruticilla	American redstart	Aves	LC
Tragelaphus scriptus	Bushbuck	Mammalia	LC
Troglodytes troglodytes	Winter wren	Aves	LC
Vireo olivaceus	Red-eyed vireo	Aves	LC
Bos frontalis	Gaur	Mammalia	VU
Panthera leo	Lion	Mammalia	VU
Rucervus duvaucelii	Swamp deer	Mammalia	VU
Rusa unicolor	Sambar	Mammalia	VU
Axis axis	Cheetal, Axis deer	Mammalia	LC
Gazella bennettii	Chinkara	Mammalia	LC
Odocoileus virginianus	White-tailed deer	Mammalia	LC
Tetracerus quadricornis	Four-horned antelope	Mammalia	VU
Canis aureus	Golden jackal	Mammalia	LC
Crocuta crocuta	Spotted hyaena	Mammalia	LC
Phascolarctos cinereus	Koala	Mammalia	LC
Saguinus fuscicollis	Saddle-back tamarin	Mammalia	LC
Vicugna vicugna	Vicuna	Mammalia	LC
Chen caerulescens	Lesser snow goose	Aves	LC
Microtus montanus	Montane vole	Mammalia	LC
Pipistrellus pipistrellus	Pipistrella bat	Mammalia	LC
Spermophilus columbianus	Columbian ground squirrel	Mammalia	LC
Tragelaphus oryx	Eland	Mammalia	LC
Setonix brachyurus	Quokka	Mammalia	VU
Alca torda	Razorbill	Aves	LC
Anseranas semipalmata	Magpie goose	Aves	LC
Bonasa bonasia	Hazel grouse	Aves	LC
Larus genei	Slender-billed Gull	Aves	LC
Podiceps cristatus	Great Crested Grebe	Aves	LC
Anser albifrons	Greater White-fronted Goose	Aves	LC
Fratercula arctica	Atlantic puffin	Aves	LC
Hippotragus equinus	Roan	Mammalia	LC
Capra hircus	Sind ibex	Mammalia	VU
Alcelaphus buselaphus	Western hartebeest	Mammalia	LC
Anas acuta	Northern Pintail	Aves	LC
Anas clypeata	Northern Shoveler	Aves	LC
Anas crecca	Common Teal	Aves	LC
Anas penelope	Eurasian Wigeon	Aves	LC
Anas platyrhynchos	Mallard	Aves	LC
Arenaria interpres	Turnstone	Aves	LC
Calidris maritima	Purple sandpiper	Aves	LC
Calidris minuta	Little Stint	Aves	LC
Calidris temminckii	Temminck's stint	Aves	LC
Casmerodius albus	Great White Egret	Aves	LC
Charadrius alexandrinus	Kentish Plover	Aves	LC
Charadrius leschenaultii	Greater Sand Plover	Aves	LC
Chlidonias hybrida	Whiskered Tern	Aves	LC
Damaliscus korrigum	Coastal topi	Mammalia	LC
Egretta garzetta	Little Egret	Aves	LC
Galerella sanguinea	Slender mongoose	Mammalia	LC
Haematopus ostralegus	Oystercatcher	Aves	LC
Haematopus ostralegus	Eurasian Oystercatcher	Aves	LC
Helogale parvula	Dwarf mongoose	Mammalia	LC
Larus ridibundus	Common Black-headed Gull	Aves	LC
Limosa lapponica	Bar-tailed godwit	Aves	LC
Mungos mungo	Banded mongoose	Mammalia	LC
Phalacrocorax carbo	Cormorant	Aves	LC
Philomachus pugnax	Ruff	Aves	LC
Somateria mollissima	Common eider	Aves	LC
Tadorna ferruginea	Ruddy Shelduck	Aves	LC
Tringa totanus	Common Redshank	Aves	LC
Ursus arctos	Tien-Shan brown bear	Mammalia	LC
Vanellus spinosus	Spur-winged Plover	Aves	LC
Vanellus vanellus	Northern Lapwing	Aves	LC
Limosa limosa	Black-tailed Godwit	Aves	NT
Pelecanus crispus	Dalmatian Pelican	Aves	VU
Alcelaphus buselaphus	Hartebeest	Mammalia	LC
Anas rubripes	American black duck	Aves	LC
Glaucomys sabrinus	Northern flying squirrel	Mammalia	LC
Kobus leche	Lechwe, Black	Mammalia	LC
Martes americana	American marten	Mammalia	LC
Peromyscus maniculatus	Deer mouse	Mammalia	LC
Struthio camelus	Ostrich	Aves	LC
Ursus arctos	Brown bear	Mammalia	LC
Ovis ammon	Marco polo sheep	Mammalia	NT
Enhydra lutris	Sea Otter	Mammalia	EN
Lycaon pictus	Dog, Wild	Mammalia	EN
Acrocephalus scirpaceus	Reed Warbler	Aves	LC
Anas crecca	Eurasian Teal	Aves	LC
Anser anser	Greylag Goose	Aves	LC
Anser fabalis	Bean Goose	Aves	LC
Carduelis carduelis	European Goldfinch	Aves	LC
Carduelis chloris	European Greenfinch	Aves	LC
Cettia cetti	Cetti's Warbler	Aves	LC
Cisticola juncidis	Zitting Cisticola	Aves	LC
Gallinula chloropus	Common Moorhen	Aves	LC
Hirundo rustica	Barn Swallow	Aves	LC
Larus hyperboreus	Glaucous gull	Aves	LC
Lemmus lemmus	Norway lemming	Mammalia	LC
Luscinia megarhynchos	Common Nightingale	Aves	LC
Madoqua guentheri	Dikdik, Gunthers	Mammalia	LC
Merops apiaster	European Bee-eater	Aves	LC
Muscicapa striata	Spotted Flycatcher	Aves	LC
Myodes rufocanus	Grey-sided vole, red-grey vole	Mammalia	LC
Myodes rufocanus	Grey-sided vole, Grey red-backed vole	Mammalia	LC
Myodes rutilus	Northern red-backed vole	Mammalia	LC
Nanger granti	Gazelle, Grant's	Mammalia	LC
Passer domesticus	House Sparrow	Aves	LC
Potamochoerus larvatus	Bush Pig	Mammalia	LC
Rallus aquaticus	Water Rail	Aves	LC
Raphicerus campestris	Steenbok	Mammalia	LC
Recurvirostra avosetta	Pied Avocet	Aves	LC
Redunca fulvorufula	Reedbuck, Mountain	Mammalia	LC
Redunca redunca	Reedbuck, Bohor	Mammalia	LC
Rupicapra rupicapra	Tatra chamois	Mammalia	LC
Saxicola torquatus	Common Stonechat	Aves	LC
Sterna paradisaea	Arctic tern	Aves	LC
Sturnus unicolor	Spotless Starling	Aves	LC
Sylvia melanocephala	Sardinian Warbler	Aves	LC
Sylvicapra grimmia	Duiker, Common	Mammalia	LC
Eudorcas thomsonii	Gazelle, Thomson's	Mammalia	NT
Falco naumanni	Lesser Kestrel	Aves	VU
Loxodonta africana	African elephant	Mammalia	NT
Equus grevyi	Grevy's Zebra	Mammalia	EN
Gorilla beringei	Mountain gorilla	Mammalia	EN
Hylobates lar	white-handed gibbon	Mammalia	EN
Panthera tigris	Amur or Siberian tiger	Mammalia	EN
Antilocapra americana	Baja california pronghorn	Mammalia	LC
Branta canadensis	Aleutian canada goose	Aves	LC
Castor fiber	European beaver	Mammalia	LC
Empidonax traillii	Southwestern willow flycatcher	Aves	LC
Ephippiorhynchus senegalensis	Saddle Billed Stork	Aves	LC
Martes martes	European Pine Marten	Mammalia	LC
Microtus agrestis	Field vole	Mammalia	LC
Rangifer tarandus	Caribou	Mammalia	LC
Uria lomvia	Thick-billed murre	Aves	LC
Ursus arctos	Kodiak brown bear	Mammalia	LC
Presbytis femoralis	Banded leaf monkey	Mammalia	NT
Trachypithecus obscurus	Dusky leaf monkey	Mammalia	NT
Macaca nemestrina	Long-tailed macaque	Mammalia	VU
Brachyteles arachnoides	Woolly Spider Monkey	Mammalia	EN
Equus grevyi	Grevy's zebra	Mammalia	EN
Tapirus bairdii	Baird's tapir	Mammalia	EN
Anthus trivialis	Tree pipit	Aves	LC
Arctocephalus forsteri	New Zealand fur seal	Mammalia	LC
Ardea purpurea	Purple heron	Aves	LC
Botaurus stellaris	Bittern	Aves	LC
Botaurus stellaris	Great Bittern	Aves	LC
Carduelis spinus	Eurasian siskin	Aves	LC
Certhia familiaris	Eurasian tree-creeper	Aves	LC
Coccothraustes coccothraustes	Hawfinch	Aves	LC
Dendrocopos major	Great spotted woodpecker	Aves	LC
Dendrocopos medius	Middle spotted woodpecker	Aves	LC
Equus burchellii	Zebra	Mammalia	EN
Erithacus rubecula	European robin	Aves	LC
Ficedula hypoleuca	European pied flycatcher	Aves	LC
Ficedula parva	Red-breasted flycatcher	Aves	LC
Hemignathus virens	Hawai`i `amakihi	Aves	LC
Himatione sanguinea	`Apapane	Aves	LC
Hippotragus niger	Sable	Mammalia	LC
Larus cachinnans	Yellow-legged Gull	Aves	LC
Ovibos moschatus	Musk ox	Mammalia	LC
Parus major	Grest tit	Aves	LC
Parus palustris	Marsh tit	Aves	LC
Phylloscopus collybita	Common chiffchaff	Aves	LC
Phylloscopus sibilatrix	Wood warbler	Aves	LC
Prunella modularis	Hedge accentor	Aves	LC
Regulus regulus	Goldcrest	Aves	LC
Sitta europaea	Wood nuthatch	Aves	LC
Sturnus vulgaris	Common starling	Aves	LC
Taurotragus oryx	Eland	Mammalia	LC
Troglodytes troglodytes	Winter Wren; Wren	Aves	LC
Turdus merula	Blackbird, Eurasian Blackbird	Aves	LC
Turdus philomelos	Song thrush	Aves	LC
Ursus arctos	Brown bear or Grizzly bear	Mammalia	LC
Aythya nyroca	Ferruginous duck	Aves	NT
Kobus vardonii	Puku	Mammalia	NT
Acinonyx jubatus	Cheetah	Mammalia	VU
Chasiempis sandwichensis	Hawai`i `elepaio	Aves	VU
Loxodonta africana	African elephant	Mammalia	VU
Myadestes obscurus	`ma`o	Aves	VU
Vestiaria coccinea	`I`iwi	Aves	VU
Equus africanus	African Wild Ass	Mammalia	CR
Cercocebus galeritus	Tana River mangabey	Mammalia	EN
Blarina brevicauda	Nothern short-tailed shrew	Mammalia	LC
Branta bernicla	Light-bellied brent goose	Aves	LC
Cephalophus dorsalis	Duiker, Bay	Mammalia	LC
Cephalophus niger	Duiker, Black	Mammalia	LC
Cephalophus ogilbyi	Duiker, Ogilby's	Mammalia	LC
Cephalophus rufilatus	Duiker, Red-flanked	Mammalia	LC
Cephalophus silvicultor	Duiker, Yellow-backed	Mammalia	LC
Fratercula arctica	Atlantic Puffin	Aves	LC
Gulo gulo	Wolverine	Mammalia	LC
Haliaeetus vocifer	Fish eagle	Aves	LC
Kobus kob	Kob	Mammalia	LC
Neotragus pygmaeus	Royal Antelope	Mammalia	LC
Otaria flavescens	Southern sea lion	Mammalia	LC
Ourebia ourebi	Oribi	Mammalia	LC
Pelecanus rufescens	Pink-backed pelican	Aves	LC
Philantomba maxwellii	Duiker, Maxwell's	Mammalia	LC
Sorex cinereus	Masked Shrews	Mammalia	LC
Stercorarius parasiticus	Arctic jaeger, Parasitic jaeger, Arctic skua	Aves	LC
Tamias striatus	Eastern Chipmunks	Mammalia	LC
Tetrao urogallus	Western capercailie / Wood grouse	Aves	LC
Uria aalge	Common murre	Aves	LC
Tragelaphus eurycerus	Bongo	Mammalia	NT
Capra falconeri	Markhor	Mammalia	EN
Equus hemionus	Gobi khulan	Mammalia	EN
Pan troglodytes	Chimpanzee	Mammalia	EN
Alcelaphus buselaphus	Hartebeest, Red	Mammalia	LC
Aythya ferina	Common Pochard	Aves	LC
Cepphus grylle	Black guillemot	Aves	LC
Damaliscus lunatus	Tsessebe	Mammalia	LC
Damaliscus lunatus	Topi	Mammalia	LC
Lagopus leucura	White-tailed ptarmigan	Aves	LC
Lama glama	Guanaco	Mammalia	LC
Lepus americanus	Snowshoe Hare	Mammalia	LC
Lepus americanus	Snowshoe hare	Mammalia	LC
Meles meles	Badger	Mammalia	LC
Oryx gazella	Gemsbok	Mammalia	LC
Tragelaphus strepsiceros	Kudu	Mammalia	LC
Vulpes velox	Swift fox	Mammalia	LC
Lemur catta	Ring-tailed lemur	Mammalia	NT
Burramys parvus	Mountain pygmy possum	Mammalia	CR
Saiga tatarica	Mongolian saiga	Mammalia	CR
Canis simensis	Ethiopian Wolf	Mammalia	EN
Abrothrix olivaceus	Olive grass mouse	Mammalia	LC
Alcelaphus buselaphus	Hartebeest, Coke's	Mammalia	LC
Ardea cinerea	Grey Heron	Aves	LC
Aythya fuligula	Tufted Duck	Aves	LC
Cercopithecus ascanius	Red Tailed Monkey	Mammalia	LC
Cercopithecus mitis	Blue Monkey	Mammalia	LC
Colobus guereza	BlacknWhiteColobus	Mammalia	LC
Fulica atra	Common Coot	Aves	LC
Larus melanocephalus	Mediterranean gull	Aves	LC
Lophocebus albigena	Grey Cheeked Mangabey	Mammalia	LC
Phacochoerus africanus	Desert warthog	Mammalia	LC
Phalacrocorax carbo	Great Cormorant	Aves	LC
Phyllotis darwini	Darwin's leaf-eared mouse	Mammalia	LC
Porzana porzana	Spotted Crake	Aves	LC
Redunca redunca	Bohor reedbuck	Mammalia	LC
Sylvicapra grimmia	Duiker, Grey	Mammalia	LC
Taurotragus derbianus	Eland, Giant	Mammalia	LC
Thylamys elegans	Elegant fat-tailed opossum,	Mammalia	LC
Piliocolobus tephrosceles	red colobus	Mammalia	LC
Bison bison	American bison	Mammalia	NT
Bison bison	American Bison	Mammalia	NT
Larus audouinii	Audouin's gull	Aves	NT
Larus audouinii	Audouin's Gull	Aves	NT
Strix occidentalis	Mexican spotted owl	Aves	NT
Trichechus manatus	Florida manatee	Mammalia	VU
Pongo abelii	Orang-utan	Mammalia	EN
Enhydra lutris	Sea Otter	Mammalia	EN
Accipiter gentilis	Northern goshawk	Aves	LC
Accipiter nisus	Eurasian sparrowhawk	Aves	LC
Actitis hypoleucos	Common sandpiper	Aves	LC
Alces americanus	Moose	Mammalia	LC
Anas acuta	Northern pintail	Aves	LC
Anas crecca	Common teal	Aves	LC
Anas penelope	Eurasian wigeon	Aves	LC
Anas strepera	Gadwell	Aves	LC
Anthus pratensis	Meadow pipit	Aves	LC
Ardea purpurea	Purple Heron	Aves	LC
Ardeola ralloides	Squacco Heron	Aves	LC
Bucephala clangula	Common goldeneye	Aves	LC
Buteo buteo	Common buzzard	Aves	LC
Buteo lagopus	Rough-legged hawk	Aves	LC
Calidris alba	Sanderling	Aves	LC
Calidris ferruginea	Curlew Sandpiper	Aves	LC
Calidris minuta	Little Stint	Aves	LC
Canis lupus	Grey wolf	Mammalia	LC
Carduelis cannabina	Eurasian linnet	Aves	LC
Carduelis carduelis	European goldfinch	Aves	LC
Carduelis chloris	European greenfinch	Aves	LC
Carduelis flavirostris	Twite	Aves	LC
Cepphus columba	Pigeon Guillemot	Aves	LC
Chaetodipus intermedius	Rock pocket mouse	Mammalia	LC
Columba oenas	Stock pigeon	Aves	LC
Corvus monedula	Eurasian jackdaw	Aves	LC
Delichon urbicum	Northern house-martin	Aves	LC
Egretta garzetta		Aves	LC
Emberiza citrinella	Yellowhammer	Aves	LC
Falco columbarius	Merlin	Aves	LC
Falco peregrinus	Peregrine falcon	Aves	LC
Falco tinnunculus	Common kestrel	Aves	LC
Fulica atra		Aves	LC
Gallinula chloropus		Aves	LC
Grus japonensis	Red-crowned crane	Aves	LC
Haematopus ostralegus		Aves	LC
Himantopus himantopus	Black-winged Stilt	Aves	LC
Hirundo rustica	Barn swallow	Aves	LC
Lagopus lagopus	Red Grouse	Aves	LC
Larus cachinnans		Aves	LC
Larus ichthyaetus	Great Black-headed Gull	Aves	LC
Larus ichthyaetus		Aves	LC
Larus ridibundus	Common black-headed gull	Aves	LC
Mergus merganser	Common merganser	Aves	LC
Mergus serrator		Aves	LC
Milvus migrans	Black Kite	Aves	LC
Motacilla alba	White wagtail	Aves	LC
Motacilla flava	Yellow wagtail	Aves	LC
Netta rufina		Aves	LC
Parus major	Great tit	Aves	LC
Pernis apivorus	European honey-buzzard	Aves	LC
Petroica australis	New Zealand robin	Aves	LC
Podiceps cristatus		Aves	LC
Riparia riparia	Sand martin	Aves	LC
Rissa tridactyla	Black-legged Kittiwake	Aves	LC
Sterna caspia	Caspian Tern	Aves	LC
Sterna hirundo		Aves	LC
Sterna hirundo	Common Tern	Aves	LC
Sterna nilotica	Gull-billed Tern	Aves	LC
Syncerus caffer	Cape buffalo, African buffalo	Mammalia	LC
Tadorna tadorna		Aves	LC
Tragelaphus spekii	Sitatunga	Mammalia	LC
Tragelaphus strepsiceros	Kudu, Greater	Mammalia	LC
Tringa glareola	Wood sandpiper	Aves	LC
Tringa nebularia	Common greenshank	Aves	LC
Tringa ochropus	Green sandpiper	Aves	LC
Turdus pilaris	Fieldfare	Aves	LC
Uria aalge	Common Murre, Common Guillemot	Aves	LC
Vanellus vanellus	Northern lapwing	Aves	LC
Aythya nyroca	Ferruginous Duck	Aves	NT
Bison bison	Wood bison	Mammalia	NT
Equus zebra	Cape Mountain Zebra	Mammalia	VU
Equus zebra	Zebra, Mountain	Mammalia	VU
Geronticus eremita	Waldrapp / Northern bald ibis	Aves	CR
Rhinoceros sondaicus	Javan rhinoceros	Mammalia	CR
Sarcogyps calvus	Red-headed vulture	Aves	CR
Hypogeomys antimena	Malagasy giant jumping rat	Mammalia	EN
Neophron percnopterus	Egyptian vulture	Aves	EN
Acrocephalus arundinaceus	Great Reed-Warbler	Aves	LC
Acrocephalus melanopogon	Moustached Warbler	Aves	LC
Alcedo atthis	Common Kingfisher	Aves	LC
Alouatta palliata	Mantled howler monkey	Mammalia	LC
Antilocapra americana	Pronghorn	Mammalia	LC
Branta leucopsis	Barnacle goose	Aves	LC
Capreolus capreolus	European roe deer	Mammalia	LC
Cebus capucinus	white-faced capuchin	Mammalia	LC
Ceryle rudis	Pied kingfisher	Aves	LC
Charadrius alexandrinus	Kentish plover	Aves	LC
Circus cyaneus	Hen harrier	Aves	LC
Collocalia maxima	Black-nest Swiftlet	Aves	LC
Gallinago gallinago	Common snipe	Aves	LC
Gyps fulvus	Eurasian griffon	Aves	LC
Gyps himalayensis	Himalayan griffon	Aves	LC
Ixobrychus minutus	Little Bittern	Aves	LC
Larus ridibundus	Black-headed gull	Aves	LC
Locustella luscinioides	Savi's Warbler	Aves	LC
Morus bassanus	Northern Gannet, Gannet	Aves	LC
Panurus biarmicus	Bearded Parrotbill	Aves	LC
Pluvialis apricaria	Eurasian Golden Plover	Aves	LC
Porzana parva	Little Crake	Aves	LC
Recurvirostra avosetta	Pied avocet	Aves	LC
Remiz pendulinus	Eurasian Penduline-tit	Aves	LC
Rissa tridactyla	Black-legged kittiwake	Aves	LC
Sterna nilotica	Gull-billed tern	Aves	LC
Tachybaptus ruficollis	Little Grebe	Aves	LC
Tadorna tadorna	Common shelduck	Aves	LC
Tadorna tadorna	Tarro blanco	Aves	LC
Tringa erythropus	Spotted redshank	Aves	LC
Tringa nebularia	Greenshank, Common greenshank	Aves	LC
Tringa totanus	Redshank	Aves	LC
Uria aalge	Common Guillemot	Aves	LC
Vanellus vanellus	Lapwing	Aves	LC
Bison bison	Bison	Mammalia	NT
Limosa limosa	Black-tailed godwit	Aves	NT
Numenius arquata	Eurasian curlew	Aves	NT
Phalacrocorax capensis	Cape cormorant	Aves	NT
Equus hemionus	Asian wild ass, onager	Mammalia	EN
Grus grus	Common crane	Aves	EN
Grus vipio	White-naped crane	Aves	EN
Lycaon pictus	African wild dog	Mammalia	EN
Tragelaphus buxtoni	Mountain Nayala	Mammalia	EN
Actitis hypoleucos	Common Sandpiper	Aves	LC
Aepyceros melampus	Impala, Black-faced	Mammalia	LC
Anas strepera	Gadwall	Aves	LC
Bubo bubo	Eurasian eagle-owl	Aves	LC
Calidris alba	Sanderling	Aves	LC
Charadrius dubius	Little Ringed Plover	Aves	LC
Charadrius hiaticula	Ringed Plover	Aves	LC
Charadrius pecuarius	Kittlitz's Plover	Aves	LC
Ciconia ciconia	White stork	Aves	LC
Crex crex	Corncrake	Aves	NT
Gavia arctica	Black-throated Diver	Aves	LC
Gyps fulvus	Griffon vulture	Aves	LC
Halichoerus grypus	Grey Seal	Mammalia	LC
Halichoerus grypus	Grey seal	Mammalia	LC
Larus fuscus	Lesser Black-backed Gull	Aves	LC
Larus melanocephalus	Mediterranean Gull	Aves	LC
Limosa lapponica	Bar-tailed Godwit	Aves	LC
Netta rufina	Red-crested Pochard	Aves	LC
Pandion haliaetus	Osprey	Aves	LC
Phoenicopterus roseus	Greater Flamingo	Aves	LC
Pluvialis squatarola	Grey Plover	Aves	LC
Rupicapra rupicapra	Apline chamois	Mammalia	LC
Struthio camelus	Red-necked ostrich	Aves	LC
Tringa totanus	Common redshank	Aves	LC
Tringa totanus	Andarrios comun	Aves	LC
Lutra lutra	Eurasian otter	Mammalia	NT
Numenius arquata	Eurasian Curlew	Aves	NT
Bison bonasus	European bison	Mammalia	VU
Marmaronetta angustirostris	Marbled Teal	Aves	VU
Diceros bicornis	Black Rhinoceros	Mammalia	CR
Rhinopithecus avunculus	Tonkin snub-nosed monkey	Mammalia	CR
Panthera tigris	Bengal tiger	Mammalia	EN
Canis latrans	Coyote	Mammalia	LC
Cervus elaphus	Elk	Mammalia	LC
Cervus elaphus	Elk or Red deer	Mammalia	LC
Damaliscus korrigum	Korrigum	Mammalia	LC
Egretta garzetta	Garceta	Aves	LC
Grus leucogeranus	Siberian crane	Aves	LC
Lepus timidus	Mountain Hare	Mammalia	LC
Mergus serrator	Red-breasted Merganser	Aves	LC
Phalacrocorax pygmeus	Pygmy Cormorant	Aves	LC
Phoca vitulina	Harbor seal	Mammalia	LC
Sus scrofa	Wild Boar	Mammalia	LC
Ovis aries	Punjab urial	Mammalia	VU
Anser erythropus	Lesser white-fronted goose	Aves	VU
Eudorcas rufifrons	Gazelle, Red-fronted	Mammalia	VU
Haliaeetus albicilla	White-tailed eagle	Aves	EN
Oxyura leucocephala	White-headed duck	Aves	EN
Charadrius dubius	Chorlitejo chico	Aves	LC
Damaliscus pygargus	Bontebok	Mammalia	LC
Didelphis aurita	Big-eared Opossum, Brazilian Common Opossum	Mammalia	LC
Equus kiang	Tibetan Wild Ass, Kiang	Mammalia	VU
Falco rusticolus	Gyr Falcon	Aves	LC
Gyps fulvus	Griffon Vulture	Aves	LC
Larus glaucescens	Glaucous-winged Gull	Aves	LC
Mergus merganser	Goosander	Aves	LC
Pseudois nayaur	Bharal	Mammalia	LC
Ovis ammon	Argali	Mammalia	NT
Bos grunniens	Wild Yak	Mammalia	VU
Ateles geoffroyi	Black-handed spider monkey	Mammalia	EN
Hemignathus munroi	`Akiap_l_`au	Aves	EN
Loxops coccineus	Hawai`i `_kepa	Aves	EN
Oreomystis mana	Hawai`i Creeper	Aves	EN
Actitis hypoleucos	Andarros chico	Aves	LC
Alcedo atthis	Martin pescador	Aves	LC
Anas clypeata	Pato cuchara	Aves	LC
Anas crecca	Cerceta comun	Aves	LC
Anas platyrhynchos	Anade real	Aves	LC
Ardea cinerea	Garza real	Aves	LC
Branta bernicla	Brent goose	Aves	LC
Calidris minuta	Correlimos menudo	Aves	LC
Canis lupus	Grey Wolf	Mammalia	LC
Cephalophus natalensis	Duiker, Harvey's	Mammalia	LC
Charadrius alexandrinus	Chorlitejo patinegro	Aves	LC
Falco rusticolus	Gyrfalcon	Aves	LC
Fulica atra	Focha comun	Aves	LC
Gallinago gallinago	Agachadiza comun	Aves	LC
Gallinula chloropus	Polla de agua	Aves	LC
Himantopus himantopus	Ciguenuela	Aves	LC
Lagopus lagopus	Willow ptarmigan	Aves	LC
Larus ridibundus	Gaviota reidora	Aves	LC
Lepus timidus	Arctic / Mountain hare	Mammalia	LC
Morus bassanus	Northern gannet	Aves	LC
Motacilla cinerea	Grey wagtail	Aves	LC
Phalacrocorax carbo	Cormoran grande	Aves	LC
Podiceps cristatus	Somormujo lavanco	Aves	LC
Porzana porzana	Polluela pintoja	Aves	LC
Rallus aquaticus	Rascon	Aves	LC
Tachybaptus ruficollis	Zampullin chico	Aves	LC
Tetrao tetrix	Black grouse	Aves	LC
Tringa nebularia	Archibebe claro	Aves	LC
Tringa ochropus	Andarrios grande	Aves	LC
Vanellus vanellus	Avefria	Aves	LC
Aythya nyroca	Porron pardo	Aves	NT
Bison bison	Plains bison	Mammalia	NT
Oryctolagus cuniculus	European Rabbit	Mammalia	NT
Amazona tucumana	Tucuman parrot	Aves	NT
Colobus vellerosus	Ursine Colobus	Mammalia	VU
Bubalus bubalis	Buffalo, Water	Mammalia	EN
Macaca sylvanus	Barbary macaque	Mammalia	EN
Asio flammeus	Short-eared owl	Aves	LC
Bucephala islandica	Barrow's goldeneye	Aves	LC
Carduelis flavirostris	TWITE	Aves	LC
Chaetodipus spinatus	Spiny Pocket Mouse	Mammalia	LC
Kobus leche	Lechwe	Mammalia	LC
Lanius minor	Lesser Grey Shrike	Aves	LC
Myodes rutilus	Northern Red-backed Vole	Mammalia	LC
Oenanthe oenanthe	Northern wheatear	Aves	LC
Phalacrocorax pelagicus	Pelagic cormorant	Aves	LC
Phalacrocorax urile	Red-faced Cormorant	Aves	LC
Pluvialis apricaria	Eurasian golden-plover	Aves	LC
Raphicerus melanotis	Grysbok, Cape	Mammalia	LC
Saxicola rubetra	Whinchat	Aves	LC
Turdus torquatus	Ring ouzel	Aves	LC
Vulpes lagopus	Arctic fox	Mammalia	LC
Lullula arborea	Woodlark	Aves	NE
Neotoma magister	Allegheny woodrat	Mammalia	NT
Thinornis rubricollis	Hooded Plover	Aves	NT
Numenius tenuirostris	Slender-billed Curlew	Aves	CR
Brachyteles hypoxanthus	Northern Muriqui	Mammalia	CR
Platanista gangetica	Ganges river dolphin	Mammalia	EN
Spheniscus demersus	Black-footed penguin	Aves	EN
Anser fabalis	Bean goose	Aves	LC
Antidorcas marsupialis	Springbok	Mammalia	LC
Bucephala clangula	Common Goldeneye	Aves	LC
Calidris ferruginea	Curlew sandpiper	Aves	LC
Capra pyrenaica	Spanish Ibex	Mammalia	LC
Charadrius hiaticula	Common Ringed-Plover	Aves	LC
Cygnus cygnus	Whooper swan	Aves	LC
Dicrostonyx groenlandicus	Northern Collared Lemming	Mammalia	LC
Emberiza schoeniclus	Reed Bunting	Aves	LC
Fulmarus glacialis	Northern Fulmar	Aves	LC
Fulmarus glacialis	Fulmar	Aves	LC
Gavia arctica	Arctic loon	Aves	LC
Gyps fulvus	Griffon vulture	Aves	EN
Haematopus ostralegus	Eurasian Oystercatcher	Aves	EN
Lemmus trimucronatus	Brown Lemming	Mammalia	LC
Malurus cyaneus	Superb fairy wren	Aves	LC
Marmota marmota	Alpine marmot	Mammalia	LC
Melanitta nigra	Black scoter	Aves	LC
Mergellus albellus	Smew	Aves	LC
Pelea capreolus	Grey Rhebok	Mammalia	NT
Pluvialis apricaria	Eurasian Golden-Plover	Aves	LC
Rissa tridactyla	Black-legged Kittiwake	Aves	LC
Somateria mollissima	Common Eider	Aves	LC
Spermophilus parryii	Arctic ground squirrel	Mammalia	LC
Uria aalge	Common guillemot	Aves	LC
Uria lomvia	Thick-billed Guillemot	Aves	LC
Aegypius monachus	Black vulture	Aves	NT
Ceratotherium simum	Rhinoceros, White	Mammalia	NT
Chen canagica	Emperor goose	Aves	NT
Lophura diardi	Siamese fireback	Aves	NT
Maxomys rajah	Brown spiny rat	Mammalia	VU
Gyps bengalensis	White-rumped vulture	Aves	LC
Bunopithecus hoolock	Western Hoolock Gibbon	Mammalia	EN
Gorilla beringei	Gorilla, Mountain	Mammalia	EN
Panthera tigris	Tiger	Mammalia	EN
Platalea minor	Black-faced spoonbill	Aves	EN
Platanista gangetica	Ganges River Dolphin	Mammalia	EN
Sarcophilus harrisii	Tasmanian devil	Mammalia	EN
Tapirus indicus	Asian Tapir	Mammalia	EN
Tapirus indicus	Indian Tapir	Mammalia	EN
Acrocephalus schoenobaenus	Sedge Warbler	Aves	LC
Aegithalos caudatus	Long-tailed Tit	Aves	LC
Anthus trivialis	Tree Pipit	Aves	LC
Botaurus stellaris	Great bittern, European bittern	Aves	LC
Certhia brachydactyla	Short-toed Tree-creeper	Aves	LC
Cervus elaphus	Red Deer	Mammalia	LC
Cyanopica cyanus	Azure-winged Magpie	Aves	LC
Delichon urbicum	Northern House-martin	Aves	LC
Dendrolagus lumholtzi	Lumholtz's Tree Kangaroo	Mammalia	LC
Emberiza cirlus	Cirl Bunting	Aves	LC
Erithacus rubecula	European Robin	Aves	LC
Ficedula hypoleuca	European Pied Flycatcher	Aves	LC
Glareola pratincola	Collared Pratincole	Aves	LC
Heteroscelus brevipes	Grey-tailed tattler	Aves	LC
Hippolais polyglotta	Melodious Warbler	Aves	LC
Jynx torquilla	Eurasian Wryneck	Aves	LC
Lanius senator	Woodchat Shrike	Aves	LC
Locustella naevia	Common Grasshopper-warbler	Aves	LC
Melanocorypha calandra	Calandra Lark	Aves	LC
Motacilla alba	White Wagtail	Aves	LC
Motacilla cinerea	Grey Wagtail	Aves	LC
Octodon degus	Degu	Mammalia	LC
Ovis canadensis	Desert Bighorn Sheep	Mammalia	LC
Parus caeruleus	Blue Tit	Aves	LC
Parus major	Great Tit	Aves	LC
Phalacrocorax aristotelis	European Shag	Aves	LC
Phoenicurus ochruros	Black Redstart	Aves	LC
Phoenicurus phoenicurus	Common Redstart	Aves	LC
Phylloscopus bonelli	Bonelli's Warbler	Aves	LC
Phylloscopus collybita	Common Chiffchaff	Aves	LC
Phylloscopus trochilus	Willow Warbler	Aves	LC
Pomatostomus temporalis	Grey-crowned Babbler	Aves	LC
Prunella modularis	Hedge Accentor	Aves	LC
Pseudochirops archeri	Green Ringtail Possum	Mammalia	LC
Pseudochirulus herbertensis	Herbert River Ringtailed Possum	Mammalia	LC
Pyrrhula pyrrhula	Eurasian Bullfinch	Aves	LC
Regulus ignicapilla	Firecrest	Aves	LC
Remiz pendulinus	Eurasian Penduline-Tit	Aves	LC
Rupicapra pyrenaica	Pyrenean Chamois	Mammalia	LC
Saxicola rubetra	Whinchat	Aves	LC
Serinus serinus	European Serin	Aves	LC
Sus scrofa	Wild boar	Mammalia	LC
Sylvia borin	Garden Warbler	Aves	LC
Sylvia cantillans	Subalpine Warbler	Aves	LC
Sylvia communis	Common Whitethroat	Aves	LC
Sylvia hortensis	Orphean Warbler	Aves	LC
Tragelaphus angasii	Nyala	Mammalia	LC
Trichosurus johnstonii	Coppery Brushtail Possum	Mammalia	LC
Troglodytes troglodytes	Winter Wren	Aves	LC
Turdus merula	Eurasian Blackbird	Aves	LC
Turdus philomelos	Song Thrush	Aves	LC
Upupa epops	Eurasian Hoopoe	Aves	LC
Uria aalge	Common murre, Guillemot	Aves	LC
Ursus arctos	Himalayan Brown bear	Mammalia	LC
Piliocolobus tephrosceles	Ugandan Red Colobus	Mammalia	LC
Hemibelideus lemuroides	Lemuroid Ringtail Possum	Mammalia	NT
Panthera pardus	Leopard	Mammalia	NT
Sylvia undata	Dartford Warbler	Aves	NT
Rhinoceros unicornis	Greater One-horned Rhino	Mammalia	VU
Arctocephalus galapagoensis	Galapagos Sea Lion (lobos peletros)	Mammalia	EN
Atrichornis clamosus	Noisy scrub-bird	Aves	VU
Enhydra lutris	Sea otter	Mammalia	EN
Eulemur albocollaris	White-collared lemur	Mammalia	EN
Stipiturus mallee	Mallee Emu-Wren	Aves	EN
Zalophus wollebaeki	Galapagos Fur Seal (lobo marino)	Mammalia	EN
Acridotheres tristis	Common myna	Aves	LC
Acrocephalus australis	Australian reed-warbler	Aves	LC
Alauda arvensis	Eurasian Skylark	Aves	LC
Anas castanea	Chestnut Teal	Aves	LC
Anas superciliosa	Pacific black duck	Aves	LC
Aquila chrysaetos	Golden Eagle	Aves	LC
Bubo scandiaca	Snowy Owl	Aves	LC
Cacatua leadbeateri	Major Mitchell's Cockatoo	Aves	LC
Cacatua roseicapilla	Galah	Aves	LC
Calcarius lapponicus	Lapland Longspur	Aves	LC
Calidris acuminata	Sharp-tailed sandpiper	Aves	LC
Calidris ruficollis	Red-necked stint	Aves	LC
Columba palumbus	Common Wood-Pigeon	Aves	LC
Connochaetes taurinus	Wildebeest	Mammalia	LC
Falco cenchroides	Nankeen kestrel	Aves	LC
Fulica atra	Eurasian coot	Aves	LC
Grus canadensis	Sandhill Crane	Aves	LC
Haliaeetus albicilla	White-tailed eagle	Aves	LC
Himantopus himantopus	Black-winged stilt	Aves	LC
Larus hyperboreus	Glaucous Gull	Aves	LC
Lichenostomus melanops	Helmeted Honeyeater	Aves	LC
Passer domesticus	House sparrow	Aves	LC
Pelecanus conspicillatus	Australian Pelican	Aves	LC
Phoenicopterus roseus		Aves	LC
Phylidonyris melanops	Tawny-crowned honeyeater	Aves	LC
Polytelis swainsonii	Superb Parrot	Aves	VU
Somateria spectabilis	King Eider	Aves	LC
Stercorarius longicaudus	Long-tailed Jaeger	Aves	LC
Sylvia conspicillata	Spectacled Warbler	Aves	LC
Turdus merula	Common Blackbird	Aves	LC
Aquila heliaca	Eastern Imperial Eagle	Aves	VU
Gypaetus barbatus	Lammergeier, Bearded Vulture	Aves	EN
Otus ireneae	Sokoke Scops Owl	Aves	EN
Spheniscus mendiculus	Galapagos Penguin	Aves	EN
Acrocephalus australis	Australian Reed-Warbler	Aves	LC
Anthochaera carunculata	Red wattlebird	Aves	LC
Anthochaera chrysoptera	Little wattlebird	Aves	LC
Anthochaera chrysoptera	Little Wattlebird	Aves	LC
Arenaria interpres	Ruddy Turnstone	Aves	LC
Buteo buteo	Common Buzzard	Aves	LC
Calidris canutus	Red Knot	Aves	LC
Calidris ruficollis	Red-Necked Stint	Aves	LC
Calidris temminckii	Temminck's Stint	Aves	LC
Charadrius ruficapillus	Red-capped plover	Aves	LC
Circus aeruginosus	Marsh Harrier	Aves	LC
Circus cyaneus	Hen Harrier	Aves	LC
Eudyptula minor	Little Penguin	Aves	LC
Falco tinnunculus	Common Kestrel	Aves	LC
Fulica cristata	Red-knobbed Coot	Aves	LC
Gallinago gallinago	Common Snipe	Aves	LC
Gavia immer	Great Northern Diver	Aves	LC
Hieraaetus pennatus	Booted Eagle	Aves	LC
Kobus leche	Red Lechwe	Mammalia	LC
Larus novaehollandiae	Silver gull	Aves	LC
Larus pacificus	Pacific gull	Aves	LC
Leptoptilos crumeniferus	Marabou stork	Aves	LC
Lichenostomus penicillatus	White-plumed honeyeater	Aves	LC
Manorina melanocephala	Noisy Miner	Aves	LC
Manorina melanocephala	Noisy miner	Aves	LC
Melanitta nigra	Black Scoter	Aves	LC
Melanitta nigra	Common Scoter	Aves	LC
Mergus serrator	Common Merganser	Aves	LC
Mesophoyx intermedia	Intermediate Egret	Aves	LC
Pezoporus wallicus	Western ground parrot	Aves	LC
Phalacrocorax carbo	Great cormorant	Aves	LC
Phalacrocorax melanoleucos	Little Pied Cormorant	Aves	LC
Phylidonyris novaehollandiae	New Holland Honeyeater	Aves	LC
Pica pica	Eurasian Magpie	Aves	LC
Porphyrio porphyrio	Purple Swamphen	Aves	LC
Tadorna tadornoides	Australian shelduck	Aves	LC
Threskiornis molucca	Australian Ibis	Aves	LC
Tringa erythropus	Spotted Redshank	Aves	LC
Tringa glareola	Wood Sandpiper	Aves	LC
Tringa ochropus	Green Sandpiper	Aves	LC
Vanellus vanellus	European Lapwing	Aves	LC
Numenius madagascariensis	Eastern curlew	Aves	LC
Necrosyrtes monachus	Hooded vulture	Aves	LC
Anser albifrons	Greater white-fronted goose	Aves	LC
Branta hutchinsii	Cackling goose	Aves	LC
Cygnus columbianus	Tundra swan, Bewick's Swan	Aves	LC
Gavia pacifica	Pacific loon	Aves	LC
Gavia stellata	Red-throated Loon	Aves	LC
Grus canadensis	Sandhill crane	Aves	LC
Gyps africanus	White-backed vulture	Aves	LC
Somateria fischeri	Spectacled eider	Aves	LC
Xema sabini	Sabine's gull	Aves	LC
Sotalia fluviatilis	Guiana dolphin	Mammalia	DD
Aegypius monachus	Cinereous Vulture, Black Vulture	Aves	NT
Aquila adalberti	Spanish imperial eagle	Aves	VU
Loxodonta africana	Elephant, African	Mammalia	VU
Torgos tracheliotos	Lappet-faced vulture	Aves	VU
Trigonoceps occipitalis	White-headed vulture	Aves	VU
Panthera tigris	Amur tiger	Mammalia	EN
Aquila chrysaetos	Golden eagle	Aves	LC
Hyaena hyaena	Striped hyaena	Mammalia	NT
