# Supplementary material for: Wildlife population trends in protected areas predicted by national socio-economic metrics and body size
Source: Nat Commun. 2016 Sep 1;7:12747. doi: 10.1038/ncomms12747 (PMC5025815; doi:10.1038/ncomms12747)
Supplement: Supplementary Dataset 2 — Table listing all protected areas included in the analysis [file ncomms12747-s3.xlsx]

## Sheet: Sheet1
Protected Area Name	Country	IUCN Category	Geographic Region
El Rey	ARGENTINA	II	Latin America and Caribbean
San Guillermo	ARGENTINA	IV	Latin America and Caribbean
Tierra del Fuego	ARGENTINA	II	Latin America and Caribbean
Australian National Botanic Gardens	AUSTRALIA	IV	Australasia
Barmah	AUSTRALIA	VI	Australasia
Barmah	AUSTRALIA	VI	Australasia
Barrenjoey	AUSTRALIA	VI	Australasia
Cape Conran Coastal Park	AUSTRALIA	II	Australasia
Cape Liptrap Coastal Park	AUSTRALIA	II	Australasia
Coorong	AUSTRALIA	II	Australasia
Edithvale-Seaford Wetlands	AUSTRALIA	IV	Australasia
Fitzgerald River	AUSTRALIA	II	Australasia
Forrestdale and Thomsons Lakes	AUSTRALIA	IV	Australasia
Freycinet	AUSTRALIA	II	Australasia
Hunter Estuary Wetlands	AUSTRALIA	IV	Australasia
Kakadu	AUSTRALIA	II	Australasia
Kosciuszko	AUSTRALIA	II	Australasia
Mallee Cliffs	AUSTRALIA	Ia	Australasia
Ngarkat	AUSTRALIA	Ia	Australasia
Phillip Island	AUSTRALIA	III	Australasia
Two Peoples Bay	AUSTRALIA	IV	Australasia
Western Port	AUSTRALIA	IA	Australasia
Wilsons Promontory	AUSTRALIA	II	Australasia
Wooroonooran	AUSTRALIA	II	Australasia
Yellingbo	AUSTRALIA	Ia	Australasia
West Bhanugach	BANGLADESH	V	Asia
Belowezskaya Pushcha	BELARUS	II	Europe
Berezinskiy	BELARUS	Ia	Europe
Makgadikgadi	BOTSWANA	II	Africa
Intervales	BRAZIL	II	Latin America and Caribbean
Morro da Pedreira	BRAZIL	V	Latin America and Caribbean
Ponta da Baleia / Abrolhos	BRAZIL	V	Latin America and Caribbean
Bouba Ndjida	CAMEROON	II	Africa
Waza	CAMEROON	II	Africa
Waza	CAMEROON	II	Africa
Aiguebelle, d'	CANADA	II	North America
Algonquin	CANADA	II	North America
Baie de l'Isle-Verte	CANADA	IV	North America
Banff	CANADA	II	North America
Bylot Island	CANADA	II	North America
Cape Churchill	CANADA	IV	North America
Elbow-Sheep	CANADA	Ib	North America
Grasslands	CANADA	II	North America
Kluane	CANADA	II	North America
Kluane Wildlife	CANADA	VI	North America
Machenzie Bison	CANADA	VI	North America
Mont-Saint-Hilaire	CANADA	III	North America
Old Crow Flats	CANADA	IV	North America
Prince Albert	CANADA	II	North America
Queen Maud Gulf	CANADA	Ib	North America
Sikanni Chief River	CANADA	Ia	North America
Wood Buffalo	CANADA	II	North America
Wood Buffalo National Park	CANADA	II	North America
Bosque Fray Jorge	CHILE	II	Latin America and Caribbean
Las Chinchillas	CHILE	IV	Latin America and Caribbean
Las Vicuñas	CHILE	IV	Latin America and Caribbean
Torres del Paine	CHILE	II	Latin America and Caribbean
Kekexili	CHINA	V	Asia
Poyanghuhouniao	CHINA	VI	Asia
Xi Dongting Lake (Mupinghu) Nature Reserve	CHINA	IV	Asia
Yancheng	CHINA	V	Asia
Zhujiangkouzhonghuabaijitun	CHINA	V	Asia
Santa Rosa	COSTA RICA	II	Latin America and Caribbean
Comoros	COTE D'IVOIRE	II	Africa
Tai	COTE D'IVOIRE	II	Africa
Dugi Otok	CROATIA	V	Australasia
Paklenica	CROATIA	II	Europe
Jeseniky	CZECH REPUBLIC	V	Europe
Nissum Bredning with Harboore and Agger Tange	DENMARK	IV	Europe
Nissum Fjord	DENMARK	IV	Europe
Randers and Mariager Fjords and the adjacent sea	DENMARK	IV	Europe
Tipperne and Vaernengene	DENMARK	V	Europe
Waters between Lolland and Falster including Rodsand, Guldborg sound, and Boto Nor	DENMARK	IV	Europe
Galàpagos	ECUADOR	II	Latin America and Caribbean
El Bourollus	EGYPT	VI	Africa
Awash	Ethiopia	II	Africa
Bale Mountains	Ethiopia	II	Africa
Senkelle Swayne's Hartebeest	Ethiopia	II	Africa
Yangudi Rassa	Ethiopia	II	Africa
Aspsk‚__rin luonnonsuojelualue	FINLAND	IV	Europe
Liminganlahden luonnonsuojelualue, Lumijoki	FINLAND	VI	Europe
Mallan luonnonpuisto	FINLAND	Ia	Europe
Pallas-Yllstunturin kansallispuisto	FINLAND	II	Europe
Sådersk rin luonnonsuojelualue	FINLAND	Ia	Europe
Saanan luonnonsuojelualue	FINLAND	IV	Europe
Valsorarna - Björkgrunden	FINLAND	Ib	Europe
Armorique	FRANCE	V	Europe
Camargue	FRANCE	V	Europe
Camargue	FRANCE	V	Europe
Camargue	FRANCE	V	Europe
Chizé	FRANCE	IV	Europe
Corse	FRANCE	V	Europe
Ecrins	FRANCE	II	Europe
Etang de Biguglia	FRANCE	IV	Europe
Etangs de la Champagne humide	FRANCE	IV	Europe
Grands Causses	FRANCE	V	Europe
La Crau-negreiron-coucou Marais	FRANCE	IV	Europe
La Narbonnaise	FRANCE	V	Europe
Marais du Vigueirat	FRANCE	IV	Europe
Massifs de Massacre, de Risoux, de la haute Joux e	FRANCE	IV	Europe
Salins d'Hyéres	FRANCE	IV	Europe
Val d'Allier	FRANCE	IV	Europe
Vercors	FRANCE	V	Europe
Verdon	FRANCE	V	Europe
Volcans d'Auvergne	FRANCE	V	Europe
Alte Sorge Schleife	GERMANY	IV	Europe
Borgfelder Wömmewiesen	GERMANY	IV	Europe
Drömmer	GERMANY	IV	Europe
Drömling	GERMANY	V	Europe
Hammewiesen	GERMANY	V	Europe
Insel Koos, Kooser See und Wampener Riff	GERMANY	IV	Europe
Kastenmeer vor den Ostfriesischen Inseln	GERMANY	IV	Europe
Meerbruch	GERMANY	IV	Europe
Murnauer Moos	GERMANY	IV	Europe
Niedersachsisches Wattenmeer	GERMANY	II	Europe
Oberer Bayerischer Wald	GERMANY	V	Europe
Ochsenmoor	GERMANY	IV	Europe
Schleswig-Holsteinisches Wattenmeer	GERMANY	II	Europe
Unteres Odertal	GERMANY	II	Europe
Waddensea of Lower Saxony	GERMANY	IV	Europe
Boabeng-Fiema	GHANA	IV	Africa
Bui	GHANA	II	Africa
Digya	GHANA	II	Africa
Gbele	GHANA	VI	Africa
Kalakpa	GHANA	VI	Africa
Mole	GHANA	II	Africa
Shai Hills	GHANA	VI	Africa
Ethniko parko dasous Dadias - Lefkimmis - Soufliou	GREECE	VI	Europe
Ethniko Parko Limnis Kerkinis	GREECE	VI	Europe
Previously called Mafou Classified Forest	GUINEA	II	Africa
Budai	HUNGARY	V	Europe
Hortobgyi	HUNGARY	II	Europe
Eldey	ICELAND	Ia	Europe
Mvatn-Lax	ICELAND	V	Europe
Reykjanesfolkvangur	ICELAND	V	Europe
Eravikulam	INDIA	II	Asia
Gir	INDIA	II	Asia
Katarniyaghat	INDIA	IV	Asia
Kaziranga	INDIA	II	Asia
Keoladeo Ghana	INDIA	II	Asia
Keoladeo National Park	INDIA	II	Asia
Nilgiri	INDIA	VI	Asia
Orang	INDIA	IV	Asia
Pabitora	INDIA	IV	Asia
Ranthambore	INDIA	II	Asia
Gunung Leuser	INDONESIA	II	Asia
Touran	IRAN (ISLAMIC REPUBLIC OF)	V	Asia
Bosco Fontana	ITALY	Ia	Europe
Circeo	ITALY	II	Europe
Delta del Po (ER)	ITALY	V	Europe
Diaccia Botrona	ITALY	IV	Europe
Gran Paradiso	ITALY	II	Europe
Lago di Cornino	ITALY	IV	Europe
Migliarino, San Rossore e Massaciuccoli	ITALY	IV	Europe
Monte Velino	ITALY	IV	Europe
Oasi di Vulci	ITALY	IV	Europe
Salina di Cervia	ITALY	IV	Europe
Daisetsuzan	JAPAN	II	Asia
Izumi -Takaono	JAPAN	II	Asia
Kirishima	JAPAN	II	Asia
Arabuko Sokoke	KENYA	V	Africa
Buffalo Springs	KENYA	II	Africa
Laikipia	KENYA	VI	Africa
Lake Nakuru	KENYA	II	Africa
Lake Nakuru	KENYA	II	Africa
Marsabit	KENYA	II	Africa
Masai Mara	KENYA	II	Africa
Tana River Primate	KENYA	II	Africa
Tsavo West	KENYA	II	Africa
Bezaha Mahafaly	MADAGASCAR	IV	Africa
Manombo	MADAGASCAR	IV	Africa
Menabe	MADAGASCAR	IV	Africa
Liwonde	MALAWI	II	Africa
Nyika	MALAWI	II	Africa
Lambir Hills	MALAYSIA	II	Asia
Niah	MALAYSIA	II	Asia
Tekam	MALAYSIA	Ia	Asia
Bahía de Loreto	MEXICO	II	Latin America and Caribbean
El Vizcano	MEXICO	VI	Latin America and Caribbean
Islas del Golfo de California	MEXICO	VI	Latin America and Caribbean
Great Gobi	MONGOLIA	Ia	Asia
Sharga-Mankhan	MONGOLIA	III	Asia
Merja Zerga	MOROCCO	IV	Africa
Sous Massa	MOROCCO	IV	Africa
Talassemtane	MOROCCO	II	Africa
Cape Cross Seal Reserve	NAMIBIA	IV	Africa
Caprivi	NAMIBIA	IV	Africa
Daan Viljoen Game Park	NAMIBIA	II	Africa
Etosha	NAMIBIA	II	Africa
Hardap Recreation Resort	NAMIBIA	V	Africa
Khaudum	NAMIBIA	II	Africa
Namib-Naukluft	NAMIBIA	II	Africa
Von Bach Recreation Resort	NAMIBIA	V	Africa
Walvis Bay	NAMIBIA	IV	Africa
Waterberg Plateau Park	NAMIBIA	II	Africa
Koshi Tappu	NEPAL	IV	Asia
Royal Bardia	NEPAL	II	Asia
Royal Chitwan	NEPAL	II	Asia
Royal Suklaphanta	NEPAL	IV	Asia
Biesbosch	NETHERLANDS	II	Europe
Oostvaardersplassen	NETHERLANDS	IV	Europe
The Wadden Sea	NETHERLANDS	IV	Europe
Waddenzee (Wadden Sea)	NETHERLANDS	IV	Europe
Waddenzee II	NETHERLANDS	III	Europe
Tiritiri Matangi Island	NEW ZEALAND	Ia	Australasia
Aïr and Tenere	NIGER	IV	Africa
Nguru Lake (and Marma Channel) complex	NIGERIA	IV	Africa
Yankari	NIGERIA	IV	Africa
kersvika	NORWAY	Ia	Europe
Börgefjell/Byrkije	NORWAY	II	Europe
Dovre	NORWAY	II	Europe
Dovrefjell-Sunndalsfjella	NORWAY	II	Europe
Gutulia	NORWAY	II	Europe
Hardangervidda	NORWAY	II	Europe
Hardangervidda	NORWAY	II	Europe
Hornya og Reinya	NORWAY	Ia	Europe
Kultane/Skarvesete	NORWAY	Ia	Europe
Malen	NORWAY	IV	Europe
Malen	NORWAY	IV	Europe
Masvatn Austfjell	NORWAY	V	Europe
Nord-Fuglya	NORWAY	Ia	Europe
Pasvik	NORWAY	Ia	Europe
Risduottarhaldi	NORWAY	V	Europe
Runde	NORWAY	IV	Europe
Sklinna	NORWAY	Ia	Europe
Slettnes	NORWAY	Ia	Europe
Solhomfjell	NORWAY	Ia	Europe
Stabbursneset	NORWAY	IV	Europe
Chitral Gol	PAKISTAN	II	Asia
Chitral Gol	PAKISTAN	II	Asia
Deosai Plateau Wilderness Park	PAKISTAN	VI	Asia
Kalabagh Game Reserve	PAKISTAN	IV	Asia
Kharar Lake	PAKISTAN	IV	Asia
Khunjerab	PAKISTAN	II	Asia
Kirthar	PAKISTAN	II	Asia
Runn of Kutch	PAKISTAN	IV	Asia
Uchhali Complex (including Khabbaki, Uchhali and Jahlar Lakes)	PAKISTAN	IV	Asia
Barro Colorado	PANAMA	III	Latin America and Caribbean
Manu	PERU	II	Latin America and Caribbean
Belovezhskaya Pushcha / Bialowieza Forest	POLAND	II	Europe
Bialowieski PN	POLAND	II	Europe
Ochk Koszalinski Pas Nadmorski	POLAND	V	Europe
Ochk Puszcza Drawska w woj. Zachodniopomorskim	POLAND	V	Europe
Park Krajobrazowy Puszcza Knyszynska	POLAND	V	Europe
Stawy Milickie Nature reserve (Milicz fishponds)	POLAND	IV	Europe
Tatrzanski PN	POLAND	II	Europe
Berlengas	PORTUGAL	IV	Europe
Douro Internacional	PORTUGAL	V	Europe
Danube Delta	ROMANIA	IV	Europe
Muntii Macinului	ROMANIA	II	Europe
Padurea Letea	ROMANIA	Ia	Europe
Bolshekhekhtsirsky	RUSSIAN FEDERATION	Ia	Asia
Botchinsky	RUSSIAN FEDERATION	Ia	Asia
Commander Islands	RUSSIAN FEDERATION	IV	Asia
Darvinsky	RUSSIAN FEDERATION	Ia	Europe
Kaluzhskie Zaseki	RUSSIAN FEDERATION	Ia	Europe
Kandalaksha Bay	RUSSIAN FEDERATION	IV	Asia
Kandalaksha Bay	RUSSIAN FEDERATION	IV	Europe
Kandalaksha Bay	RUSSIAN FEDERATION	IV	Europe
Kandalakshsky	RUSSIAN FEDERATION	Ia	Asia
Kandalakshsky	RUSSIAN FEDERATION	Ia	Asia
Laplandsky	RUSSIAN FEDERATION	Ia	Europe
Pechoro-Ilychsky	RUSSIAN FEDERATION	Ia	Europe
Sikhote-Alinsky	RUSSIAN FEDERATION	Ia	Asia
Sikhote-Alinsky	RUSSIAN FEDERATION	Ia	Asia
Ussuriysky	RUSSIAN FEDERATION	Ia	Asia
Vaigach	RUSSIAN FEDERATION	IV	Asia
Akagera	RWANDA	II	Africa
Niokolo Koba	SENEGAL	II	Africa
Dunajske luhy	SLOVAKIA (Slovak Republic)	V	Europe
Nizke Tatry	SLOVAKIA (Slovak Republic)	II	Europe
Tatransky	SLOVAKIA (Slovak Republic)	II	Europe
Ljubljansko barje	SLOVENIA	V	Europe
Addo Elephant	SOUTH AFRICA	II	Africa
Baviaanskloof	SOUTH AFRICA	IV	Africa
Bontebok	SOUTH AFRICA	II	Africa
Cape West Coast	SOUTH AFRICA	VI	Africa
Commando Drift	SOUTH AFRICA	IV	Africa
De Hoop	SOUTH AFRICA	II	Africa
Gamkaberg	SOUTH AFRICA	IV	Africa
Hluhluwe-umfolozi	SOUTH AFRICA	II	Africa
Jutten Island	SOUTH AFRICA	IV	Africa
Kammanassie	SOUTH AFRICA	IV	Africa
Karoo	SOUTH AFRICA	II	Africa
Kruger	SOUTH AFRICA	II	Africa
Kruger	SOUTH AFRICA	II	Africa
Pilansberg Game Reserve	SOUTH AFRICA	IV	Africa
Sixteen Mile Beach	SOUTH AFRICA	IV	Africa
Table Mountain	SOUTH AFRICA	II	Africa
Tsolwana	SOUTH AFRICA	IV	Africa
West Coast	SOUTH AFRICA	II	Africa
West Coast	SOUTH AFRICA	II	Africa
Aiguamolls de l'Empord‚_‚_	SPAIN	V	Europe
Cuenca Alta del Manzanares	SPAIN	V	Europe
Delta de l'Ebre	SPAIN	V	Europe
Delta de l'Ebre	SPAIN	V	Europe
Donana	SPAIN	II	Europe
Humedal del Ajauque y Rambla Salada	SPAIN	Unknown	Europe
Islas Chafarinas	SPAIN	IV	Europe
Laguna de Fuentedepiedra	SPAIN	IV	Europe
Larra	SPAIN	IV	Europe
Montes de Malaga	SPAIN	V	Europe
Picos de Europa	SPAIN	V	Europe
Picos de Europe, Gran Cant‚__brica	SPAIN	VI	Europe
Puertos de Beceite	SPAIN	IV	Europe
S'albufera	SPAIN	V	Europe
Sierra de Cazorla, Segura y las Villas	SPAIN	V	Europe
Sierra de Gredos	SPAIN	II	Europe
Sierra de Tejeda y Almijara	SPAIN	IV	Europe
Sierra Maria	SPAIN	II	Europe
Sierra Norte	SPAIN	V	Europe
Urkiola	SPAIN	V	Europe
Villaf‚_‚_fila	SPAIN	IV	Europe
Falsterbohalv_ns havsomräde	SWEDEN	Ib	Europe
Hallarkipelagen	SWEDEN	V	Europe
Padjelanta	SWEDEN	II	Europe
Rogen	SWEDEN	Ib	Europe
Vindelfj‚__llen	SWEDEN	Ib	Europe
Vombs Fure	SWEDEN	VI	Europe
Augstmatthorn	SWITZERLAND	IV	Europe
Berner Hochalpen und Aletsch-Bietschhorn-Gebiet (nordlicher Teil)	SWITZERLAND	III	Europe
Oberengadiner Seenlandschaft und Berninagruppe	SWITZERLAND	V	Europe
Parc Suisse	SWITZERLAND	VI	Europe
Schweizerischer Nationalpark	SWITZERLAND	Ia	Europe
Val de Bagnes	SWITZERLAND	V	Europe
Valle du la Brevine	SWITZERLAND	V	Europe
Burigi	TANZANIA, UNITED REPUBLIC OF	IV	Africa
Gombe	TANZANIA, UNITED REPUBLIC OF	II	Africa
Kilombero	TANZANIA, UNITED REPUBLIC OF	Unknown	Africa
Kilombero Valley Floodplain	TANZANIA, UNITED REPUBLIC OF	Unknown	Africa
Lake Manyara	TANZANIA, UNITED REPUBLIC OF	II	Africa
Lake Manyara	TANZANIA, UNITED REPUBLIC OF	II	Africa
Mikumi	TANZANIA, UNITED REPUBLIC OF	II	Africa
Moyowosi	TANZANIA, UNITED REPUBLIC OF	IV	Africa
Ngorongoro	TANZANIA, UNITED REPUBLIC OF	VI	Africa
Ruaha	TANZANIA, UNITED REPUBLIC OF	II	Africa
Saadani	TANZANIA, UNITED REPUBLIC OF	Unknown	Africa
Selous	TANZANIA, UNITED REPUBLIC OF	IV	Africa
Serengeti	TANZANIA, UNITED REPUBLIC OF	II	Africa
Ugala River	TANZANIA, UNITED REPUBLIC OF	IV	Africa
Khao Yai	THAILAND	II	Asia
Thungyai Naresuan	THAILAND	Ia	Asia
Ichkeul	TUNISIA	Unknown	Africa
Iles Kneiss	TUNISIA	IV	Africa
Salines de Thyna	TUNISIA	IV	Africa
Apolyont Golu	TURKEY	Unknown	Europe
Kizilirmak Delta	TURKEY	IV	Europe
Seyfe Gol	TURKEY	IV	Europe
Sultan Sazligi	TURKEY	IV	Europe
Bokora Corridor	UGANDA	III	Africa
Bugungu	UGANDA	III	Africa
Bwindi Impenetrable	UGANDA	II	Africa
Queen Elizabeth National Park	UGANDA	II	Africa
Kibale	UGANDA	II	Africa
Kidepo Valley	UGANDA	II	Africa
Lake Mburo	UGANDA	II	Africa
Matheniko	UGANDA	III	Africa
Murchison Falls	UGANDA	II	Africa
Murchison Falls	UGANDA	II	Africa
North Karamoja	UGANDA	VI	Africa
Pian Upe	UGANDA	III	Africa
Rwenzori Mountains	UGANDA	II	Africa
Semliki	UGANDA	VI	Africa
South Karamoja	UGANDA	VI	Africa
Toro-Semuliki or Toro-Semliki	UGANDA	III	Africa
Dniester-Turunchuk Crossrivers Area	UKRAINE	Unknown	Europe
Niziv'ya Tiligul's'kogo limanu	UKRAINE	IV	Europe
Yagorlytska Bay	UKRAINE	IV	Europe
Yagorlytska Bay	UKRAINE	IV	Europe
Yagorlytska Bay	UKRAINE	IV	Europe
Bookham Commons	UNITED KINGDOM	IV	Europe
Breckland Forest	UNITED KINGDOM	IV	Europe
Broads	UNITED KINGDOM	V	Europe
Dorset	UNITED KINGDOM	V	Europe
Eilean Nan Ron	UNITED KINGDOM	IV	Europe
Eriboll	UNITED KINGDOM	IV	Europe
Farne Islands	UNITED KINGDOM	IV	Europe
Gruinart Flats	UNITED KINGDOM	IV	Europe
Handa Island	UNITED KINGDOM	IV	Europe
Hermaness	UNITED KINGDOM	IV	Europe
Hickling Broad	UNITED KINGDOM	IV	Europe
Isle of May	UNITED KINGDOM	IV	Europe
Knoydart	UNITED KINGDOM	V	Europe
Kyle of Tongue	UNITED KINGDOM	V	Europe
Langholm - Newcastleton Hills	UNITED KINGDOM	IV	Europe
Leighton Moss	UNITED KINGDOM	IV	Europe
Lindisfarne	UNITED KINGDOM	IV	Europe
Loch Na Keal, Isle of Mull	UNITED KINGDOM	V	Europe
Lynn of Lorn	UNITED KINGDOM	V	Europe
Minsmere-walberswick Heaths and Marshes	UNITED KINGDOM	IV	Europe
Monach Islands	UNITED KINGDOM	IV	Europe
North Norfolk Coast	UNITED KINGDOM	IV	Europe
Noss	UNITED KINGDOM	IV	Europe
Peak District	UNITED KINGDOM	V	Europe
Pembrokeshire Coast	UNITED KINGDOM	V	Europe
Pentland Firth Islands	UNITED KINGDOM	IV	Europe
Scarba, Lunga and The Garvellachs	UNITED KINGDOM	V	Europe
Skomer	UNITED KINGDOM	IV	Europe
Small Seal Islands	UNITED KINGDOM	IV	Europe
South Pennine Moors	UNITED KINGDOM	IV	Europe
South Walney and Piel Channel Flats	UNITED KINGDOM	IV	Europe
St. Bees Head	UNITED KINGDOM	IV	Europe
Stroma	UNITED KINGDOM	IV	Europe
Stromness Heaths and Coast	UNITED KINGDOM	IV	Europe
Tayport - Tentsmuir Coast	UNITED KINGDOM	IV	Europe
The New Forest	UNITED KINGDOM	IV	Europe
The Wash	UNITED KINGDOM	IV	Europe
Treshnish Isles	UNITED KINGDOM	IV	Europe
Wytham Woods	UNITED KINGDOM	IV	Europe
Yell Sound Coast	UNITED KINGDOM	IV	Europe
Aleutian Islands	UNITED STATES	VI	North America
Blue Springs Creek Conservation Area	UNITED STATES	V	North America
Boundary Waters Canoe Area	UNITED STATES	Ib	North America
California Sea Otter	UNITED STATES	Unknown	North America
Chugach Backcountry Prescription	UNITED STATES	V	North America
Chugach National Forest Fish and Wildlife Conservation Area	UNITED STATES	IV	North America
Chugach National Forest Recommended	UNITED STATES	Ib	North America
Chugach National Forest Recommended	UNITED STATES	Ib	North America
Coconino National Forest	UNITED STATES	V	North America
Crystal River	UNITED STATES	IV	North America
Denali	UNITED STATES	II	North America
Gila	UNITED STATES	Ib	North America
Glacier Bay	UNITED STATES	Ib	North America
Grand Canyon	UNITED STATES	II	North America
Grand Teton	UNITED STATES	II	North America
Great Smoky Mountains	UNITED STATES	II	North America
Hawaii Volcanoes	UNITED STATES	II	Australasia
Isle Royale	UNITED STATES	Ib	North America
Itasca Sanctuary Scientific and Natural Area	UNITED STATES	Ia	North America
Kipuka Ainahou Nene Sanctuary	UNITED STATES	V	Australasia
Kodiak	UNITED STATES	IV	North America
Marin Islands	UNITED STATES	IV	North America
Mount Evans	UNITED STATES	Ib	North America
Mount Rainier	UNITED STATES	II	North America
Palisades	UNITED STATES	IV	North America
Powdermill Nature	UNITED STATES	V	North America
Puku Makau Ala	UNITED STATES	V	Australasia
Robert Allerton	UNITED STATES	V	North America
Sevilleta	UNITED STATES	IV	North America
Steller Sea Lion Protection Areas, Gulf of Alaska - Groundfish, Pollock, and Pacific Cod Closures	UNITED STATES	Unknown	North America
Togiak	UNITED STATES	IV	North America
Tugidak Island Critical Habitat Area	UNITED STATES	IV	North America
White Memorial Foundation, Inc. (4 Parcels)	UNITED STATES	V	North America
Wmnf - 8.2 Experimental Forests	UNITED STATES	V	North America
Yellowstone	UNITED STATES	II	North America
Yukon Delta	UNITED STATES	IV	North America
Chatkal Mountains Biosphere Reserve	UZBEKISTAN	VI	Asia
Cat Tien	VIET NAM	II	Asia
Cham Chu	VIET NAM	VI	Asia
Na Hang	VIET NAM	V	Asia
Xuan Thuy	VIET NAM	IV	Asia
Bangweulu	ZAMBIA	VI	Africa
Chiawa	ZAMBIA	VI	Africa
Kafue	ZAMBIA	II	Africa
Kasanka	ZAMBIA	II	Africa
Lower Zambezi	ZAMBIA	II	Africa
North Luangwa	ZAMBIA	II	Africa
South Luangwa	ZAMBIA	II	Africa
Chete	ZIMBABWE	VI	Africa
Chirisa	ZIMBABWE	VI	Africa
Chizarira	ZIMBABWE	II	Africa
Gonarezhou	ZIMBABWE	II	Africa
Kariba	ZIMBABWE	V	Africa
Malilangwe Conservancy	ZIMBABWE	III	Africa
Matusadona	ZIMBABWE	II	Africa
